# Supplementary material for: Membrane Targeting and GTPase Activity of Rab7 Are Required for Its Ubiquitination by RNF167
Source: Int J Mol Sci. 2022 Jul 16;23(14):7847. doi: 10.3390/ijms23147847 (PMC9319455; doi:10.3390/ijms23147847)
Supplement: Supplementary file 1 [file ijms-23-07847-s001.zip]

Archive with 1 entries (1 files):
- ijms-1806781-supplementary.pdf
